# Supplementary material for: Altered Urinary Amino Acids in Children With Autism Spectrum Disorders
Source: Front Cell Neurosci. 2019 Jan 25;13:7. doi: 10.3389/fncel.2019.00007 (PMC6354128; doi:10.3389/fncel.2019.00007)
Supplement: Table S1 — Clinical information and LC/MS MS result of study participants. [file Table_1.XLSX]

## Sheet: Tables legends
Supplementary Table 1	Clinical information and LC/MS MS result of study participants
Supplementary Table 2	Sixty-three UAA indicators
Supplementary Table 3	PERMANOVA results of discovery stage samples
Supplementary Table 4	Twenty-senven differences UAA indicators identified in discovery stage
Supplementary Table 5	PERMANOVA results of validate stage samples
Supplementary Table 6	Twenty-eight differences UAA indicators identified in discovery stage
Supplementary Table 7	Twenty-one differences UAA indicators identified in two stage

## Sheet: ST1
SampleID	Group	Stage	gender	age	Cr	Ser	Gly	His	Thr	Glu	Gln	Asp	Asn	Ala	Arg	Pro	Cys	Lys	Met	Val	Tyr	Ile	Leu	Phe	Trp	PSer	PEtN	Tau	Hyp	EtN	Cit	Hcit	Orn	Asa	Sar	bAla	Car	Ans	Aad	GABA	3Aib	2Aib	Abu	Hyl	5Ava	Hcy	Cth	5HT	5HTP
1	TD	Discovery	male	3	6.1698	687.218	1515.45	1815.29	350.092	23.5016	1427.92	103.083	118.805	784.466	188.013	34.3609	204.14	340.287	14.3927	102.759	298.227	29.4985	65.4802	178.288	179.909	2.36637	43.2753	1134.56	26.7432	1734.25	14.3279	54.4588	29.3364	51.0551	1.3874	0	200.979	37.1568	139.956	0	45.9091	0	30.6331	29.3364	0.978962	16.5321	18.8013	0	44.734
3	TD	Discovery	male	3	15.82	714.286	1573.96	1321.11	407.712	55.8154	948.167	15.0442	115.676	522.124	244.627	28.1289	172.092	206.669	21.4286	86.5992	163.085	26.359	57.9014	96.713	79.0139	2.89507	110.619	916.561	28.1922	1346.4	16.3085	92.9204	33.3123	79.0139	2.76233	28.5714	111.252	2.56637	130.025	26.2326	643.173	0	24.0834	38.3692	1.92794	9.03919	21.0493	1.40961	37.1681
4	TD	Discovery	male	4	10.6446	1362.19	4359.02	2921.67	528.907	96.7627	1578.27	33.2563	245.195	1352.8	428.386	55.6151	273.331	781.617	29.4046	124.007	386.111	43.1205	90.9381	172.858	196.344	5.96547	47.3479	1784.94	62.379	1334.01	28.3712	104.278	30.344	87.744	6.18154	9.77021	94.8838	10.0943	81.1209	6.87673	88.8714	0	27.1499	33.2563	1.90707	12.5885	55.2393	0.77692	22.3588
5	TD	Discovery	male	3	48.477	1085.05	4765.15	1893.68	466.2	150.381	1670.9	20.8346	235.163	1322.28	1625.51	84.7825	190.606	289.622	27.4357	167.296	379.561	43.1132	96.1281	243.414	220.723	0.412567	1.55125	1241.83	59.4096	1448.11	24.1352	166.883	35.687	176.991	9.61281	17.926	101.491	3.3356	131.609	70.7552	339.233	0	47.2389	44.5572	5.83782	5.17771	23.1037	2.59917	32.7991
11	TD	Discovery	male	4	33.335	638.968	2999.85	1484.93	305.985	88.4956	1076.95	46.4977	195.29	692.965	524.974	35.3982	145.193	313.934	15.2692	87.8956	223.789	24.0888	54.8973	148.493	166.492	0.500975	5.9697	824.959	49.1975	1244.94	14.8793	53.0973	28.4386	80.9959	3.53982	29.0685	34.7983	4.48328	134.303	16.1992	1864.41	0	16.4692	41.6979	8.30959	8.69956	19.799	2.29189	37.1981
12	TD	Discovery	male	4	52.432	1064.24	5168.6	3776.32	600.778	263.198	1983.52	53.2118	249.847	890.677	595.056	113.671	430.081	1115.73	56.2634	234.59	461.55	74.0006	176.419	331.858	305.157	0	64.083	2040.74	59.1242	2059.81	31.6601	119.393	76.8615	113.48	15.3723	251.755	1295.01	311.07	159.445	7.17119	1625.92	0	92.31	168.79	15.029	6.99954	27.4641	3.9289	72.2841
13	TD	Discovery	male	4	55.37	686.292	2095	1354.52	357.594	71.5189	1042.08	20.95	144.121	823.551	377.461	41.1775	211.577	265.306	30.7025	107.82	175.366	30.8832	69.8935	278.129	137.8	0	6.39335	805.49	38.4685	1643.49	18.2409	116.128	31.2444	34.6758	7.72982	3.44952	136.717	27.4336	116.218	24.9232	26.2236	0.346758	25.4651	71.8801	5.97797	9.15658	29.4383	2.54651	35.7594
15	TD	Discovery	male	6	24.408	1204.52	4178.96	2675.35	639.135	92.1829	1511.8	35.685	231.481	1098	226.155	57.7679	234.349	593.863	42.1993	131.105	300.721	35.1934	92.1829	203.622	234.349	1.81088	11.4307	1261.88	60.2262	1155.36	52.0321	56.5388	38.8807	104.884	7.62045	21.5093	210.587	89.7656	121.231	7.45657	653.474	0	39.1675	108.571	6.5962	13.8069	42.1993	2.07719	32.5713
17	TD	Discovery	male	6	23.278	1426.24	3144.6	4510.7	708.824	35.1834	1649.63	8.41997	232.408	1091.16	311.023	26.162	333.147	848.87	53.2692	161.526	567.059	46.3957	127.159	303.72	366.44	0.549875	27.3219	1769.91	57.9947	2556.06	38.7061	124.581	43.8182	12.2433	6.27202	9.62282	64.8681	1.80428	142.71	5.67059	493.814	0	56.2763	48.1141	26.248	17.0547	73.0303	3.78039	33.9376
19	TD	Discovery	male	4	24.973	341.969	808.874	764.826	191.807	38.9621	756.817	29.4318	78.4848	556.601	174.589	72.0778	161.655	460.698	16.0173	70.4761	98.9068	18.9805	42.8463	67.2726	69.2748	0.221439	7.408	1609.74	22.184	848.917	42.4458	30.6731	41.2445	200.216	1.65379	29.7521	63.2683	3.25151	103.292	19.8214	56.8214	0	14.4957	44.448	0.0199415	10.8117	14.8961	1.58171	13.7749
20	TD	Discovery	male	5	9.6276	1381.45	2804.44	2825.21	692.8	25.5515	1661.89	18.073	205.659	1049.07	184.885	24.8245	180.523	201.192	45.2865	142.299	459.097	40.1969	89.4304	261.747	221.239	4.55981	25.8631	1620.34	45.4942	2015.04	46.5329	68.7606	33.1339	60.6589	13.399	19.9427	137.106	4.58058	118.825	0	286.78	0	65.6446	25.967	10.3868	8.3406	42.0666	0.462213	35.0035
21	TD	Discovery	male	5	49.381	826.229	2814.85	1990.64	500.192	52.8543	1206.94	26.1234	167.068	1059.11	360.463	77.9652	168.182	218.505	28.351	121.909	271.359	39.8939	88.0906	190.154	206.557	0.179421	8.99131	1688.91	44.5515	1435.77	16.6663	57.107	27.946	83.4329	4.4349	127.782	465.766	90.0144	150.361	7.91803	1019.12	0	46.5766	50.2217	9.47733	6.82449	31.5911	2.28833	50.6268
23	TD	Discovery	male	11	30.51	1825.63	5408.06	3094.07	2192.72	5.86693	1527.37	8.71845	521.141	3441.49	327.761	22.8122	167.83	1299.57	55.7194	140.61	452.311	50.803	136.021	234.349	266.798	2.79253	21.2062	1366.77	169.453	842.347	1048.84	90.1344	72.763	171.419	11.0128	61.2914	65.5523	77.0895	39.1183	9.4723	701.245	0	83.9069	184.857	3.83481	8.12848	78.0072	0.31334	16.4536
24	TD	Discovery	male	13	89.722	382.292	1147.99	1226.01	259.691	12.7059	488.175	7.53438	72.0002	613.005	560.621	20.5078	158.768	123.158	26.5264	90.5018	209.536	25.6347	60.4088	129.288	149.35	1.35976	28.1982	1203.72	18.2787	1660.69	10.1201	71.3314	25.0775	4.84831	2.90899	7.03283	164.954	3.97896	80.9166	5.51704	131.183	0.652014	24.966	35.7772	7.17773	4.79258	17.4985	2.21796	28.8669
27	ASD	Discovery	male	7	38.646	517.518	1989.86	2323.66	372.613	34.4149	1143.71	40.3664	141.024	796.978	220.204	22.512	148.01	220.333	31.3098	114.113	279.46	31.0511	83.8379	152.15	208.819	0.349325	17.0263	1350.72	36.7438	2639.34	16.7935	95.7408	22.0204	2.8981	3.28624	33.8974	53.0456	3.22414	159.396	6.88299	2063.6	0	25.229	31.3098	7.58164	13.9212	18.6048	3.75201	17.5697
29	TD	Discovery	female	4	3.4465	591.905	1259.25	2181.92	272.45	22.3125	945.887	61.2215	98.941	112.578	345.278	3.59785	154.156	462.063	21.9933	69.926	163.064	26.5777	52.8072	98.941	146.525	3.24967	44.9732	1862.76	5.33875	1558.1	30.4657	51.3565	24.3145	0	0.464239	28.0284	124.474	11.2723	128.942	0	2633.11	0	27.7383	30.4657	0	17.9312	29.8854	0	65.5738
30	TD	Discovery	male	9	11.639	665.006	6091.59	2474.44	506.057	115.13	1280.18	358.278	65.1259	979.466	399.519	120.285	281.167	399.863	40.2956	237.993	394.364	73.6317	173.554	246.585	283.529	0	20.0189	3651.52	31.7897	2972.76	26.8923	148.638	45.4506	18.0428	37.9758	31.446	74.4909	4.48063	254.704	6.77893	274.079	0	54.2143	71.8275	3.32503	30.3291	47.2549	4.41619	38.835
33	TD	Discovery	female	6	42.601	471.82	1650.2	1753.48	328.631	17.4174	992.934	6.0562	119.011	633.788	603.272	19.0136	219.478	167.836	37.3231	126.053	281.684	39.201	85.2093	188.258	195.066	0	21.6896	511.725	34.2715	1570.39	13.4973	71.8293	28.8726	4.38957	4.92946	6.73693	40.1399	29.9876	119.551	6.90125	469.942	0	31.4547	38.262	6.12662	7.98103	23.1919	2.28398	41.5483
39	TD	Discovery	female	11	38.646	1138.54	11256	2716.97	401.076	39.8489	1146.3	40.1076	212.182	928.945	512.343	16.5606	197.821	731.641	33.6387	126.274	395.901	24.3751	78.9215	205.713	219.169	7.8404	102.469	1661.23	68.8299	3855.51	40.3664	95.2233	38.2963	34.1562	2.32366	13.7142	29.2398	7.03695	108.588	12.4981	86.2444	3.77788	25.8759	52.5281	2.2512	25.3066	53.5631	3.36387	28.7222
40	TD	Discovery	male	3	44.409	875.949	1983.83	1267.76	263.46	17.519	830.913	9.23236	142.989	722.827	213.02	17.519	138.711	156.612	25.4453	94.8006	199.734	23.6439	64.8517	102.006	110.563	1.54023	16.9785	167.984	39.1812	2035.62	25.4453	74.0841	21.302	0	0.529172	6.48517	108.537	7.67637	134.995	21.7523	1733.88	0	12.3398	22.9683	2.00635	2.72467	21.6172	1.42313	26.5712
41	TD	Discovery	male	7	14.916	569.187	1327.43	1267.1	217.216	13.9448	620.139	7.70984	105.256	325.154	332.529	10.4586	152.655	142.062	19.3752	66.4387	159.56	20.4478	48.8737	94.5294	106.597	4.12309	18.4366	414.991	28.4259	1287.21	61.6117	67.7125	20.7831	0.710646	0.290963	2.11853	71.0646	20.6724	164.823	0.858139	398.23	0	9.92223	26.7498	0.608742	9.7211	25.476	1.18665	19.04
42	TD	Discovery	female	12	54.353	375.324	1646.64	1355.95	318.29	20.974	1124.13	6.67856	114.437	540.909	351.407	22.6298	163.928	150.682	24.1017	107.998	246.537	30.5411	67.1536	161.537	158.225	0.986146	23.1818	183.247	36.7965	2097.4	19.8701	138.539	27.9653	8.15042	5.81385	6.23701	253.896	23.3106	197.321	8.90475	17.9107	0	25.2056	59.2424	4.70995	10.9654	15.4177	2.72294	43.6038
212	TD	Discovery	male	4	25.086	1215.82	3153.15	1845.65	474.368	48.6327	1761.94	14.3506	172.208	665.71	558.08	20.4497	159.451	1096.23	23.5191	116.001	406.601	33.4848	76.9353	197.72	277.446	1.3952	49.0313	988.599	55.808	1546.68	47.4368	57.4025	27.9837	49.8286	4.54437	31.6113	84.5093	2.69872	108.427	8.96915	3854.74	0	44.2478	54.2135	3.41625	3.49597	19.4929	3.27274	30.8539
213	TD	Discovery	male	4	22.035	1252.55	2709.33	1538.46	383.935	64.8967	925.8	194.236	122.986	821.42	617.2	24.2342	214.659	383.027	23.7803	107.556	222.373	34.3544	86.6803	133.878	131.609	0.530973	65.8044	1075.56	38.8927	1193.56	34.899	57.1818	44.157	18.1076	5.58203	31.7223	117.54	3.92103	75.7885	7.62423	3612.43	0	25.0057	46.7438	2.80917	5.94509	25.1872	1.86975	21.2843
216	TD	Discovery	female	4	35.821	1007.79	2286.37	1931.83	407.582	49.6915	870.997	5.77873	158.845	653.248	982.664	18.7041	213.841	441.082	27.107	105.246	239.803	30.7082	75.0956	167.5	212.445	0.215237	83.4706	767.706	49.9707	1298.12	27.107	56.3915	27.6933	30.7082	3.74082	8.20748	61.1373	2.72745	51.9248	30.1499	851.456	0	26.4649	33.7791	4.63415	4.07582	26.4928	4.24332	27.1349
226	TD	Discovery	male	6	27.911	716.563	2712.19	1082.01	244.348	35.1116	870.625	8.27631	202.071	705.815	268.711	15.6927	110.351	326.753	14.797	59.833	150.478	17.8424	38.6944	85.271	95.6612	1.19666	50.5177	1920.39	59.833	623.41	9.35115	26.2979	10.426	35.0399	7.66723	20.0638	48.7263	2.04221	60.5496	4.08441	351.833	0	14.3313	24.6856	0.634159	6.98649	15.6211	1.22174	12.5399
240	TD	Discovery	male	5	33.109	851.732	2546.14	1597.75	329.216	83.059	1132.62	158.869	61.6147	447.008	688.635	15.0714	154.943	389.622	28.8441	130.478	298.106	36.546	99.6708	203.268	245.553	1.22927	52.2516	697.696	23.5586	1712.53	32.3175	76.7163	15.9473	30.2033	2.03872	21.8672	50.7415	2.5552	92.422	3.80561	3594.19	0	28.4515	32.9216	3.77541	7.18838	18.877	2.63977	26.4581
246	TD	Discovery	male	5	47.234	1001.4	1873.65	997.163	226.532	35.7793	745.226	2.32883	165.135	575.856	838.379	10.6915	218.063	264.64	20.7478	88.0721	139.095	25.4054	49.3289	118.982	118.135	1.21099	41.4955	749.46	45.0946	827.793	26.0406	41.919	14.2694	21.023	2.08536	10.6491	173.815	2.39234	46.3649	8.76487	47.4235	0	16.577	25.4054	2.2018	2.7946	24.5586	3.09099	21.5946
249	TD	Discovery	male	5	35.143	1656.09	4268.28	2128.45	560.567	69.7152	1271.95	9.16256	213.414	1257.72	1986.17	31.0161	203.17	0	40.6909	173.292	472.356	48.6583	126.341	277.722	421.137	0	100.162	702.843	68.8615	2302.02	29.5934	89.3492	50.9348	56.6258	6.88615	9.87394	50.0811	4.01218	90.2029	93.6175	235.609	0	35.2844	50.0811	3.3008	5.00811	28.4552	7.4268	41.5445
253	TD	Discovery	male	4	30.736	1415.28	11159.6	2215.64	683.238	76.1322	1815.46	54.659	221.564	1128.97	907.73	47.5013	166.255	422.957	44.5731	156.494	380.661	58.5632	141.202	210.502	254.425	0.819886	87.8449	1158.25	63.4435	2830.56	31.7868	74.5055	30.2577	17.8618	4.91281	15.9748	172.111	2.65487	113.873	9.98829	170.484	0	36.4394	55.6351	10.1184	5.95393	26.874	5.62858	20.1067
268	TD	Discovery	male	4	14.464	1396.57	4957.14	2620.3	544.11	105.088	1700.77	37.4032	298.673	871.128	585.592	81.5819	194.275	1133.85	38.0946	139.657	398.23	42.6576	128.595	226.079	266.869	2.75857	96.1007	1693.86	96.1007	1389.66	59.1814	72.594	39.2008	61.3938	5.30973	134.817	353.982	1.02323	198.424	10.094	1016.32	0	48.8108	70.5199	9.19524	8.91869	22.7461	2.54425	36.9884
273	TD	Discovery	male	2	12.091	677.363	2348.85	1621.04	307.667	54.3379	918.038	20.5938	208.419	621.95	506.162	13.3984	193.532	432.553	24.3983	112.48	358.945	30.6013	72.9468	172.029	263.006	0.665785	74.5182	1629.31	63.2702	2051.11	44.744	40.2779	20.4284	73.8566	2.21652	15.3833	49.541	27.0449	90.9768	4.37516	538.417	0	35.5636	31.511	0	12.9022	14.7217	1.7451	39.0373
282	TD	Discovery	male	1	33.674	1517.49	4187.21	2568.75	561.264	50.781	1737.25	73.0534	141.355	831.502	908.713	32.6662	201.045	537.507	53.1567	225.693	389.024	64.7384	158.282	314.783	274.396	1.87088	47.8114	2215.36	52.5628	2871.65	25.7469	130.368	40.3872	13.8683	6.74111	13.4228	70.3807	1.90355	84.3381	8.67138	80.4775	0	57.6112	28.8056	21.7378	4.42478	21.7675	4.84053	29.9935
288	TD	Discovery	male	6	53.901	1133.56	4322.74	1873.81	404.445	79.7759	1213.34	5.17616	137.845	502.774	2597.35	33.0235	207.788	658.615	42.4853	150.276	211.499	34.6932	104.08	174.579	161.036	1.02595	47.309	1385.87	42.8563	2523.14	29.313	106.306	30.9827	45.6392	2.76433	11.5026	224.486	1.16324	52.1326	8.21877	769.93	2.83854	31.9104	45.0827	3.89603	5.65852	37.4761	6.36352	45.0827
297	TD	Discovery	female	6	76.049	698.234	1840.92	1038.8	207.761	102.96	842.878	20.3816	95.5963	435.246	1184.76	45.497	134.124	190.667	19.9871	80.2114	189.352	23.143	61.6708	123.868	107.957	0.915199	21.565	341.885	32.4791	1305.74	13.9384	60.8818	10.9272	25.9044	2.19595	11.5846	31.0326	1.53848	57.5944	5.22032	952.018	0	24.9839	17.6202	4.95733	2.24855	5.43071	2.47209	15.2533
299	TD	Discovery	female	4	21.583	1325.12	3419.36	1806.98	477.227	51.8927	1681.88	14.0388	189.038	634.759	880.322	20.2474	187.184	500.394	27.429	170.041	232.127	41.0972	102.859	213.131	263.17	1.17685	76.9124	935.922	65.3292	2219.34	26.178	116.759	37.3442	22.5641	5.0966	14.4095	136.218	6.94991	90.8122	7.27424	1607.75	0	37.0199	40.6802	2.84483	12.3708	22.981	5.93059	30.7186
301	TD	Discovery	female	4	149.16	457.227	1917.4	536.337	151.515	37.5436	388.174	6.61035	66.9751	321.132	258.783	20.3138	74.4167	267.498	14.5481	50.6838	155.538	17.3639	41.5661	90.5068	119.335	0.020649	7.03942	1126.31	22.258	1012.34	4.55886	28.4929	7.24055	30.7723	0.89166	12.3357	11.7994	0.757576	73.0759	3.26495	87.8252	1.46822	9.92223	36.5379	2.29284	3.40574	8.51435	2.09842	9.58702
311	TD	Discovery	male	2	25.877	1078.18	4444.1	1711.94	349.731	35.3209	803.803	2.98334	223.364	282.877	315.338	24.6165	180.083	401.901	19.1676	67.2412	128.686	18.0083	42.5088	79.2209	165.011	0.799938	51.0106	993.16	66.4683	997.024	26.0077	66.0819	30.8382	73.0378	6.37632	19.2835	23.2253	0	149.554	5.98988	3392.97	0	9.236	115.933	0	10.6658	48.6919	2.33025	22.7229
316	TD	Discovery	female	6	5.4805	928.747	2882.95	2773.47	355.807	37.9527	1271.78	16.9875	268.224	499.954	182.465	11.4223	149.804	397.774	18.429	65.3225	218.958	20.2536	50.3604	124.989	152.906	2.26257	43.6092	2372.05	68.7893	939.695	3.83177	30.4717	14.0681	21.3484	1.5692	22.2607	38.5001	6.47751	70.4315	10.6377	147.979	0	24.4503	33.756	0	15.6555	15.7467	0	27.9172
319	TD	Discovery	female	2	128.82	830.616	6916.63	1614.66	296.538	29.7314	931.532	6.33442	128.862	589.194	358.64	20.2608	127.309	205.713	29.8867	105.574	320.602	32.4484	75.2212	173.886	263.934	0.767738	11.4889	742.897	40.0559	1816.49	2.35212	36.0193	12.0323	39.4349	1.68452	17.1557	17.4662	1.1256	78.404	10.4797	916.007	0.721161	32.2155	29.809	3.35352	4.11427	12.4981	3.15945	24.1422
320	ASD	Discovery	male	5	29.606	2357.63	10166.9	3546.58	638.384	74.647	1624.67	18.5098	395.19	1270.01	1709.11	31.5139	638.384	1047.09	126.326	354.658	1138.28	91.8733	303.992	699.183	1009.93	1.52334	46.9499	5606.97	104.709	3715.46	4.42478	228.332	45.2611	151.996	9.18733	64.1762	48.6388	4.8301	298.926	44.5856	435.723	0.668783	93.8999	86.469	5.13409	10.3695	25.9069	12.5312	115.517
323	TD	Discovery	male	5	34.352	1234.28	4599.44	1877.62	290.813	68.7005	820.913	18.5433	152.83	570.564	646.251	27.684	167.676	358.058	29.1104	129.832	206.975	35.5147	89.3689	155.158	158.943	1.21681	41.3368	1685.49	59.6763	1804.84	6.81183	62.8784	18.718	50.0699	5.35631	11.7606	27.2182	2.00862	104.506	64.334	387.168	0	29.4015	49.7788	11.9644	7.45226	26.9853	5.93852	39.299
352	TD	Discovery	female	5	21.696	1092.37	3475.3	2046.46	470.133	32.4023	1166.11	6.59108	228.153	769.727	875.737	26.5487	576.143	1295.17	32.0796	133.204	175.608	34.6147	77.4336	148.414	144.266	4.39712	66.3717	4028.39	108.315	626.844	21.0638	102.784	43.0955	88.9565	7.51291	22.9074	114.307	2.9222	209.255	18.2522	1212.2	0.649889	33.9694	149.336	2.90837	6.91372	28.208	3.30937	39.823
601	ASD	Discovery	female	6	30.1273	756.788	2077.85	1941.76	316.324	117.833	995.774	64.0615	245.624	667.169	385.033	90.9474	101.569	186.874	11.385	66.053	149.366	23.8322	51.4483	84.9727	158.328	0	27.5498	3651.17	88.9558	584.188	13.7085	21.2432	17.5588	20.4798	1.42396	33.1925	13.5757	10.0905	41.8225	0	2121	0.687084	26.8195	15.7	2.50271	0.614061	9.2607	3.68436	2.32347
602	ASD	Discovery	male	5	75.4914	539.134	964.348	450.383	111.271	24.6386	347.059	2.26516	93.1232	365.605	953.751	5.86822	60.1393	88.3545	4.49058	46.8928	72.5911	14.4387	30.5995	62.6562	74.0482	0	21.3269	2728.79	27.4203	537.81	10.9549	85.4402	7.8552	40.0046	0.941829	5.25888	33.5138	1.32201	17.2205	2.14594	243.736	0.528537	11.8822	12.0544	0.84513	6.90145	5.84173	12.0941	5.24563
603	ASD	Discovery	male	6	43.5395	884.255	2028.04	1495.19	190.632	56.9598	898.035	3.0547	152.505	305.47	822.242	9.57751	114.379	81.9945	17.3636	82.2242	127.93	15.7558	52.1366	119.202	153.654	0	33.5328	2179.63	46.3947	656.875	2.66425	127.7	18.7186	65.2282	2.59535	4.5476	21.5437	1.32523	57.8785	70.5107	365.186	1.15298	21.7044	14.0792	0	6.1094	27.5612	3.55999	1.91091
605	ASD	Discovery	male	6	6.78419	644.145	1680.38	2417.39	240.265	27.7115	933.052	11.7037	206.362	336.076	315.439	14.3127	76.6488	136.936	3	3	179.83	10.9372	33.755	114.089	140.916	0	69.721	804.813	50.8536	589.606	2	2.49109	2	21.2258	4.31887	11.5858	25.3531	15.9194	22.405	0	179.83	2.13732	16.3616	0.228473	0	2.0931	5.95503	10.3623	9.16838
609	ASD	Discovery	male	5	49.7864	642.746	2410.3	1187.07	285.219	15.9481	670.866	2.93253	151.849	560.394	550.351	5.72446	77.9329	319.364	16.5507	60.6591	125.335	18.3986	42.9836	82.3518	129.353	0	33.945	2470.55	45.1931	415.776	12.2925	54.8343	19.6439	26.3124	1.92824	25.7098	31.7356	31.9364	53.6291	6.86935	417.785	0.345476	16.2494	23.2995	0	3.27399	38.5648	3.1133	1.74345
610	ASD	Discovery	male	5	94.7369	871.888	3261.66	1076.67	269.166	23.75	787.444	2.98722	129.833	499.277	819.111	10.5556	120.333	133	23.75	78.0055	91.0944	21.85	53.9389	92.7833	112.944	0	50.2444	5425.55	41.4833	711.444	10.4078	107.667	14.5667	21.5333	3.17722	93.6277	57.3166	0.714611	47.9222	8.86666	746.277	0.297667	18.3667	31.8778	3.71555	0.732555	2.74444	5.21444	1.76278
612	ASD	Discovery	male	3	119.607	556.823	3243.95	1103.61	223.231	40.5494	493.282	2.90953	124.575	569.364	2148.7	28.6772	67.9725	66.9693	9.02956	68.307	159.69	18.4772	38.7937	107.017	145.476	0	19.9821	71.7349	41.0511	446.462	5.18364	53.0905	17.6411	36.5363	2.71723	6.19528	30.0149	1.48821	31.6871	208.182	128.755	0.278412	9.94924	43.7265	0.615348	2.39952	6.12004	3.5533	1.04509
613	ASD	Discovery	male	3	81.0764	851.05	2084.45	1406.08	182.544	26.8882	812.814	1.00029	155.409	509.396	927.521	15.7876	89.5452	81.6514	28.985	91.3953	231.88	22.9413	58.3401	168.977	201.045	0	28.985	245.448	51.3097	530.364	2.70116	48.1028	14.8009	23.0647	2.3188	6.40137	15.0475	3.51521	28.7383	20.9679	844.883	0.501996	25.9015	19.1178	0.249148	5.62433	27.7516	3.3672	1.72677
615	ASD	Discovery	male	6	41.6265	670.246	3219.11	1503.85	240.232	39.398	1042.61	5.9097	145.821	566.947	751.925	11.7233	68.9465	143.899	20.5879	87.6846	160.475	18.0894	55.2533	107.384	117.473	0	43.4819	970.536	48.0463	492.475	8.74443	22.3896	23.9991	41.5601	3.98785	9.05674	91.288	7.44718	45.8843	4.94877	393.98	0.737511	19.0984	49.4877	4.73257	5.62142	7.8796	3.17106	1.83057
617	ASD	Discovery	male	3	21.3565	1680.98	3127.85	1741.86	417.671	132.98	1128.46	5.99348	253.786	856.88	3296.41	31.934	221.478	285.159	29.6865	158.734	186.36	38.583	94.1164	147.028	132.512	0	53.3794	1128.46	68.8314	650.855	40.456	120.806	49.6335	66.9584	5.38477	16.2479	137.663	3.74124	100.203	2.12113	227.097	1.1987	78.1962	48.2288	1.34853	9.41164	34.603	7.5855	4.18607
618	ASD	Discovery	male	4	77.0677	447.658	1027.67	1126.28	164.79	37.6292	581.307	1.76468	136.244	237.454	738.312	10.3805	72.5336	113.147	21.28	115.483	189.444	31.0117	69.0302	144.029	194.634	0	41.7814	1894.44	40.8731	560.546	2.64702	69.9385	11.2888	13.1054	1.75171	51.6429	37.6292	0.870663	78.8917	3.68507	2660	0.983551	39.7053	10.8087	0	2.43941	6.02068	2.42644	0.953707
622	ASD	Discovery	male	4	80.8915	882.663	2052.13	911.097	301.639	42.7733	891.317	5.97096	91.4805	433.914	1049.55	10.6562	75.4096	168.126	21.5103	77.7584	185.433	21.0158	46.3584	115.958	113.485	0	42.6497	123.622	30.2875	1103.95	10.3348	211.394	16.0709	31.8946	2.95457	7.96128	34.1198	1.099	31.4001	4.90781	1094.06	0.45493	15.0819	20.6449	0.746679	0	12.0037	20.3977	7.8871
623	ASD	Discovery	male	8	59.4747	1252.63	7347.67	4590.19	603.618	39.5126	1269.45	1.76546	385.038	1148.39	2740.66	12.1901	184.953	388.401	53.4682	113.326	548.133	29.5924	120.892	297.606	475.833	0.282473	112.317	1217.33	104.582	1071.04	12.5432	74.8218	34.9729	33.4596	1.51829	9.48303	52.6275	1.14334	72.4678	13.6529	33.2915	0.606981	35.6454	74.9899	0	1.71502	39.5126	5.33	1.8159
624	ASD	Discovery	male	6	83.7011	420.544	1191.14	778.962	86.9761	23.0582	344.081	0.549574	49.5812	230.582	1170.83	7.37146	77.6573	96.4145	4.83864	50.7759	59.6169	13.8588	31.6603	63.2011	61.6479	0	27.2398	713.252	17.0846	642.763	7.13252	67.98	7.78962	22.8193	1.33809	7.64625	31.8992	0.740731	26.4035	3.97844	590.195	0.383507	12.1862	15.6509	0.24014	4.70722	12.4252	2.30582	0.923524
628	ASD	Discovery	male	6	62.1631	334.604	1290.15	701.381	95.8768	26.0605	395.733	22.8431	45.5254	154.111	593.6	4.34341	59.5208	62.4164	10.2633	33.1386	99.255	9.18551	23.1649	86.0639	80.1118	0	26.2213	754.467	13.4163	582.339	1.27728	15.9258	9.86115	14.655	0.926595	8.94421	18.8215	1.11642	26.7039	2.44518	2155.62	0.447211	10.1507	7.20685	0	2.18779	6.93337	1.96258	1.27568
630	ASD	Discovery	male	3	55.7333	732.058	1691.99	667.464	141.029	32.8349	753.589	0.296053	97.9665	283.493	825.359	7.64354	97.2488	72.8469	16.9378	64.7727	86.6627	17.3325	36.7823	81.1005	99.9402	0	25.4785	222.488	32.4761	780.503	1.4372	30.5024	11.6268	17.2967	1.03349	5.38278	49.701	1.64354	19.5574	2.74522	183.014	0.73744	11.6089	20.0957	0	0	5.41866	3.6244	1.9378
638	ASD	Discovery	male	12	94.7811	495.88	2131.23	1455.99	257.435	9.24235	557.073	1.7514	77.8637	357.666	465.283	10.4346	55.0743	197.297	16.67	43.6796	170.92	11.3947	40.6199	79.2352	128.718	0	4.65283	2025.72	24.2664	520.146	7.39599	23.7389	12.0277	14.7709	0.548633	26.3766	41.7805	1.25553	32.1794	2.21563	1455.99	0.41886	14.6654	21.2068	1.6037	3.18629	7.73361	1.93077	0.790242
640	ASD	Discovery	male	4	78.5999	419.848	923.666	849.874	131.043	99.7457	455.471	6.62851	107.761	235.369	405.853	36.6413	55.4708	79.6439	11.3995	48.4734	82.8246	13.6133	28.2443	55.8525	67.939	0	6.32317	1870.23	30.9161	367.685	2.51909	12.9771	15.14	34.8601	1.92112	5.02545	19.084	1.0369	25.6998	5.3308	152.672	0.259542	10.229	17.4301	0	1.71756	3.04072	2.0229	0.814251
641	ASD	Discovery	male	4	60.5395	571.528	1080.29	1126.54	168.485	15.2462	586.394	1.60556	191.611	226.299	1151.31	5.56662	35.6792	142.552	12.0748	67.394	134.623	23.2906	50.7107	88.7024	141.065	0.346881	134.127	1030.73	48.5634	422.865	4.34427	376.614	11.5297	36.1747	2.37861	7.89567	19.987	1.05386	68.8807	0.617779	242.817	0.441035	23.4558	44.4338	3.05586	2.92371	8.57292	3.33667	1.56096
643	ASD	Discovery	male	6	29.606	888.333	2644.73	1111.26	112.815	40.5323	513.409	3.17165	155.374	242.181	299.601	8.03891	220.563	91.5355	13.2743	89.1711	76.3359	21.3808	59.1096	76.3359	82.4157	4.93143	109.437	1597.65	57.083	719.449	32.5947	62.8251	33.0676	55.3942	7.16071	19.5906	77.0114	3.26285	5.60697	4.59366	1888.13	1.46254	13.4432	8.2078	4.22212	0	7.53226	1.50645	132.406
644	ASD	Discovery	male	2	14.464	1113.11	5952.71	2482.02	268.252	77.4336	1196.07	6.36062	373.341	857.301	760.509	7.60509	179.065	271.018	5.71764	12.3756	231.61	3.92008	2.47511	155.559	219.856	10.2323	112.694	2806.97	194.967	1133.85	34.2229	219.856	26.6178	78.8164	3.67118	10.578	114.768	1.19607	12.583	6.37445	83.656	1.92201	18.8744	80.1991	3.13883	5.55171	18.0448	2.30918	51.5763
645	ASD	Discovery	male	7	93.564	716.087	3259.8	690.436	141.08	41.0414	577.145	10.4421	125.048	337.737	218.033	42.0033	99.5041	111.154	18.5969	58.0351	164.593	14.0011	35.5906	137.874	146.424	2.18033	48.3092	1004.66	47.1335	802.659	7.38532	13.3598	26.2922	54.9357	2.61853	5.34394	59.3177	1.25048	6.31653	12.3979	53.0118	0.294985	10.6879	29.8192	1.65662	3.33462	5.83558	1.74212	32.4911
646	ASD	Discovery	male	4	24.069	980.514	6730.65	3307.16	427.936	125.473	2488.68	14.2922	383.896	743.695	926.503	19.5272	345.673	363.538	40.1762	254.269	598.28	51.1031	135.028	448.71	660.601	8.47563	148.324	1497.78	147.493	2318.33	21.3137	128.796	29.0831	81.4326	6.35672	20.3166	96.3895	3.80157	18.5716	22.2278	145	1.16332	62.7363	39.9684	4.15472	4.65329	15.9957	14.1261	306.618
648	ASD	Discovery	female	4	31.866	1886.02	34833.4	5083.79	668.424	109.521	3200.9	12.6467	492.688	1195.63	5993.85	51.1517	712.358	382.853	85.0436	273.96	768.845	83.1607	201.469	486.412	577.418	4.61307	140.275	1336.85	175.108	3003.2	15.9418	226.888	58.9971	98.8514	3.26367	24.2892	117.366	1.85778	21.5904	21.9042	9539.95	1.43727	88.1818	44.5616	10.5755	47.6997	20.6176	10.8266	283.688
649	ASD	Discovery	male	12	30.623	607.387	1910.33	911.08	161.97	17.6991	731.476	19.2339	142.05	362.473	160.99	3.39614	120.171	97.3125	14.3356	42.1252	80.6583	11.9518	34.6145	48.9828	57.7997	4.34314	35.5942	187.767	54.8607	845.77	17.5358	40.1659	9.30673	49.6359	1.75358	2.23688	29.3244	1.39764	4.34314	28.0835	33.9614	0.780459	7.34742	29.1284	0.110701	7.90256	8.94752	0.310551	41.1455
801	ASD	Discovery	male	4	34.352	1216.81	4279.23	2256.05	305.659	29.6926	1277.95	3.17303	363.88	905.333	739.404	4.86143	146.716	390.079	71.6115	123.137	323.125	22.4732	73.9404	181.649	294.015	4.54122	103.924	4483	115.859	710.293	19.4166	246.856	21.629	38.4257	5.56008	28.5864	15.283	0.663717	14.6716	9.98486	178.156	0.847112	14.4679	32.3125	3.6388	3.69702	2.4249	6.4334	36.388
2	TD	Validate	male	2	6.7348	1060.17	3964.48	2227.24	394.963	65.7777	1358.62	30.7359	228.663	822.593	371.206	45.2872	269.496	245.145	19.5997	80.626	249.451	29.548	54.79	120.568	201.936	1.08095	117.747	1529.37	59.2445	873.077	17.6694	58.6506	16.63	43.8023	7.88442	2.64299	45.5841	8.73077	111.065	0	80.8487	0	19.0058	36.9721	0	21.9754	99.7802	0	23.7572
6	TD	Validate	male	3	19.097	507.41	1214.85	1136.3	185.893	38.0164	528.879	953.029	47.6515	379.117	182.228	21.6788	78.6249	218.176	12.8292	45.8187	112.059	17.2802	37.9117	66.5026	74.3572	0.510551	33.1989	565.534	12.6721	780.227	22.6737	30.4236	22.4643	36.2361	4.38812	32.7277	171.231	1.27743	51.5526	0.11782	257.763	0.499031	12.3056	16.5995	8.16882	12.0961	18.694	0.205791	12.2009
7	TD	Validate	male	2	54.014	1029.36	6109.53	2221.65	583.182	100.715	1523.68	15.8107	255.489	1153.4	955.308	58.3182	220.961	369.441	37.0274	160.514	379.531	46.2843	115.711	211.056	205.502	0.32399	37.5828	1025.66	68.6859	1762.51	19.4394	101.825	43.137	24.9935	11.0897	41.841	314.733	30.5847	144.592	39.2491	2372.53	0	39.9896	78.8684	10.9231	6.68345	51.8384	4.57289	38.8788
8	TD	Validate	male	3	5.4805	1481.62	2919.44	2736.98	534.623	88.4956	1669.56	35.7632	257.276	775.477	487.182	49.6305	202.719	1209.74	31.0191	133.382	432.442	48.1708	112.581	228.081	206.186	4.9813	27.7347	259.1	58.9362	1182.37	40.6897	74.8107	47.9883	78.0951	5.96661	0	1231.64	142.414	148.527	0	1083.84	0	43.9741	74.4458	0	25.3626	57.659	0.21166	42.8793
9	TD	Validate	male	4	44.183	2138.83	3643.94	3711.84	1923.82	47.7559	2851.78	10.5018	676.731	1387.41	615.621	37.3447	338.592	1453.5	29.4231	113.845	357.604	31.0074	104.112	160.016	285.178	0.903062	31.2337	1077.34	178.123	678.994	206.867	110.223	49.5666	7.3784	33.7234	332.707	590.725	463.414	60.8718	13.7157	1219.93	0	51.3772	91.8906	2.58018	3.9608	26.7071	1.3512	15.3679
10	TD	Validate	male	4	43.279	540.678	2426.12	1642.83	261.097	65.8518	764.805	18.2768	171.215	619.238	452.876	57.0716	143.603	249.313	24.2612	73.7078	147.416	21.1188	54.5299	98.4311	88.2645	0.210033	21.0033	91.9615	46.905	1065.18	17.7684	56.3784	27.496	54.761	4.27459	13.1473	93.3478	4.10014	73.962	25.1854	1296.24	0	22.5745	26.1097	7.41699	3.58141	14.3025	1.38866	27.496
14	TD	Validate	male	4	34.239	1469.09	8937.18	5373.99	1214.99	167.645	2710.36	37.0922	429.335	2050.29	657.145	114.781	387.132	934.023	73.6003	201.233	902.48	65.4225	154.794	481.907	592.891	0.280382	54.032	1498.29	102.807	2809.66	67.759	120.331	71.8479	28.9436	13.4642	30.0827	151.582	2.19779	104.895	294.985	202.401	0.826543	58.9971	141.067	3.38795	19.6559	74.7685	4.9651	36.216
16	TD	Validate	male	6	47.008	1067.9	3722.77	3382.4	565.861	120.405	1729.49	20.2093	268.039	1591.22	242.512	63.3935	218.793	381.637	28.5058	100.834	374.404	30.8458	72.7536	170.184	274.421	1.12959	14.0614	1016.85	69.1372	1427.42	33.1858	94.0266	28.9312	116.363	13.6998	10.3174	199.966	6.90202	122.851	2.38257	159.122	1.05939	25.953	59.1389	14.6145	12.232	27.0167	4.70133	27.2294
18	TD	Validate	male	6	82.716	155.955	1934.33	1126.75	345.761	37.4776	1269.4	26.1135	110.015	921.224	389.284	51.8642	354.405	638.087	25.9926	104.816	267.179	33.8508	77.9777	160.791	162	0.481164	5.42821	1632.09	29.1358	1547.46	14.0239	40.5	35.906	13.6612	8.61986	17.0463	193.433	9.05508	134.315	5.45239	105.723	1.04091	23.0911	103.366	5.29523	17.5299	32.6418	2.7806	33.8508
22	TD	Validate	female	3	3.9776	1201.73	3569.99	1561.24	543.041	109.614	1324.92	286.605	93.7751	784.393	228.53	108.105	373.341	514.758	45.5048	161.655	232.804	60.5893	112.379	168.695	135.006	1.6794	55.8126	1043.34	17.5734	2141.99	46.5105	62.0977	82.9646	120.927	4.67619	0	187.299	3.81889	127.627	7.13998	86.0066	0	46.7619	31.9288	36.7056	24.1352	35.4485	0	58.0752
25	TD	Validate	female	7	26.781	1295.69	3883.35	1919.27	631.044	21.0224	1601.88	12.3222	206.49	1579.48	436.877	22.7027	234.121	915.014	48.1685	135.917	199.768	40.7005	98.204	135.917	101.191	3.20376	40.7005	1310.63	58.2503	1422.65	26.9594	94.0966	55.6365	1.54587	3.67798	82.5212	269.594	95.2728	84.2015	6.75852	1472.5	0	40.7005	253.165	14.4879	16.6163	42.9409	1.89687	27.1461
26	TD	Validate	male	8	51.641	513.158	1328.4	1795.09	408.59	14.0005	948.858	14.1748	179.896	757.15	134.389	15.6271	151.236	164.888	25.7547	91.9812	238.183	31.7577	69.7121	205.263	158.401	0	31.1768	1216.09	46.4747	743.595	18.9384	86.1718	18.7448	0.449255	5.09285	84.2354	253.674	220.948	51.3352	4.18272	688.019	0	18.9772	26.5293	1.75442	5.30586	54.9951	0.914002	11.8123
28	TD	Validate	male	14	46.556	395.223	2087.81	1679.7	429.59	52.1952	874.216	36.3004	127.803	487.585	167.54	44.8922	183.113	219.198	24.7014	111.693	247.014	30.0713	73.6747	122.863	216.943	1.44557	9.96649	1194.26	36.5152	2190.91	13.3173	94.7246	25.9902	3.93075	0.474697	43.1738	55.2023	7.48776	144.127	8.46293	1523.97	0	23.6275	48.9733	3.97371	24.2718	12.7803	2.5131	21.2647
31	TD	Validate	female	11	17.628	448.718	805.537	478.216	158.271	35.9088	487.293	50.4311	74.8809	392.557	141.253	45.5525	130.73	170.354	13.7282	82.2555	64.6698	33.5829	58.9971	60.6989	41.5248	3.11436	16.1107	646.698	20.7057	1117.54	35.5684	173.587	30.9167	67.5062	0.289312	9.92739	121.398	27.5981	110.449	2.47334	28.8291	0	16.6213	26.3785	15.7136	9.36011	11.686	0.890629	21.2162
32	TD	Validate	female	6	33.674	463.265	1333.37	1951.06	258.954	36.8237	1003.74	18.5603	112.55	374.176	335.57	19.2136	328.295	474.847	22.6881	133.04	226.287	39.7933	89.3865	141.355	198.967	1.71349	34.151	469.205	31.1813	1811.49	32.6662	65.9262	35.0419	17.1052	2.74099	8.67138	107.798	8.61644	139.648	10.6907	899.952	2.23318	40.9812	45.1387	4.18721	7.06777	24.6778	3.89024	57.6112
34	TD	Validate	male	6	22.035	739.732	1143.64	2732.02	401.634	34.536	1189.02	8.53188	163.376	471.976	246.88	19.8775	202.678	766.962	26.6394	96.2106	192.421	27.7286	79.4191	149.762	157.931	2.52326	17.8353	712.503	47.1976	1538.46	36.9412	74.427	23.0996	0	0.812344	0	98.4797	28.1144	120.808	0.410256	54.1638	0	31.9038	87.1341	0.334922	12.4348	28.0917	2.26004	31.4953
35	TD	Validate	male	3	62.941	133.299	934.208	1242.43	187.477	12.3608	584.675	12.615	66.2525	297.104	265.328	23.3552	138.066	230.295	18.2711	75.4675	134.888	20.972	47.8226	81.346	108.038	0.822993	24.4674	514.768	20.6543	1652.34	17.3178	53.5422	14.1243	9.61218	1.74767	5.16357	118.841	6.83974	132.823	8.48414	268.267	0	17.1589	53.86	3.27291	8.70657	6.83179	2.38318	24.7851
36	TD	Validate	male	5	19.775	1147.91	2680.15	3524.65	586.599	26.6498	1835.65	12.2882	248.293	1400.76	373.704	36.1062	198.584	644.248	35.0948	158.281	449.558	49.8609	134.513	251.833	260.43	2.21492	64.2225	601.77	75.3477	1931.73	55.1201	119.848	45.4109	14.9178	2.88748	12.2377	383.818	217.699	232.516	6.87737	3031.61	0	41.1631	100.126	6.67509	11.4286	32.3641	3.48925	52.086
37	TD	Validate	male	2	14.351	314.961	1428.47	3351.68	515.644	14.6331	1163.68	15.3299	175.598	533.761	514.25	20.2077	297.018	461.989	38.1158	193.018	214.619	52.1218	126.82	151.209	200.683	6.43161	62.5044	919.797	56.7905	2229.81	85.7083	204.864	39.5791	0	2.80817	29.4753	345.62	253.641	242.213	2.18103	1452.51	0	34.2833	75.9529	0.521915	14.9119	41.3908	3.74887	37.5584
38	TD	Validate	female	3	12.995	838.784	3632.17	2308.58	445.556	54.4055	1585.23	30.7811	140.823	1038.86	250.096	89.2651	258.176	545.21	30.6272	156.214	207.003	94.6518	97.7299	117.738	164.679	3.2551	18.7765	1685.26	44.9404	4009.23	25.3944	40.9388	34.7057	0	3.95537	22.3932	73.7207	65.1789	170.566	7.28742	108.773	52.3278	33.5514	54.1747	3.38592	12.928	31.4736	1.36206	17.2374
43	TD	Validate	female	8	22.826	600.193	1432.58	1537.72	317.182	32.1563	1130.29	22.6934	134.058	417.506	279.944	25.7601	257.82	248.598	24.5334	142.82	204.591	40.6992	106.019	146.762	219.048	1.288	34.6535	573.907	39.8668	2063.44	34.4782	160.343	24.0515	0	3.64059	9.46289	61.3336	29.5934	272.277	2.40515	1219.22	0	29.703	59.5812	0	9.41908	39.4287	2.4183	30.0096
44	TD	Validate	male	10	20.792	1067.72	4424.78	2852.06	426.606	29.1458	1789.15	22.6529	180.358	1082.15	254.906	36.5044	171.677	443.921	33.0416	152.462	289.534	43.0935	108.696	156.791	227.491	3.50135	57.2336	1736.24	51.9431	2558.68	48.0954	70.7003	26.3082	0	5.33859	26.0677	147.653	4.96585	225.904	64.4479	107.926	0	26.5006	67.8145	4.10735	14.1881	40.5925	2.86649	14.1881
45	TD	Validate	male	8	34.691	688.939	2597.22	2859.53	504.454	19.0539	1761.26	15.4507	187.657	712	248.479	16.6902	171.226	341.011	32.8616	182.18	446.802	41.5093	110.403	255.974	317.085	0.570753	18.2756	625.522	55.634	3574.41	37.762	44.1037	29.6907	12.914	6.16875	6.94705	82.1539	2.05817	212.447	7.23531	573.924	0	55.634	42.3741	2.6001	10.6368	35.7441	1.85927	42.0858
46	TD	Validate	female	4	32.996	1118.32	2712.45	4515.7	1081.95	31.822	2297.25	14.9109	454.601	1094.07	247.909	13.2743	223.36	417.626	31.2159	167.899	569.766	54.8551	126.379	295.187	397.018	1.50927	40.611	500.061	113.65	2145.71	117.59	62.4318	44.5509	9.0617	10.6377	7.03116	73.6453	6.70384	149.518	10.1527	95.0115	0	66.6748	50.9153	6.06134	12.941	38.7926	2.86095	46.0662
47	TD	Validate	female	8	35.482	287.47	718.674	884.956	190.519	14.0635	569.303	10.766	76.6586	428.386	405.84	14.5426	148.033	151.866	19.5592	84.2681	201.792	26.4641	70.1764	104.842	199.538	1.47399	18.2346	279.015	23.7867	1702.27	25.1113	45.0933	17.1636	17.0227	0.837044	4.2275	48.4753	21.6025	226.312	3.01561	161.208	4.84753	16.6563	16.7127	2.20393	10.9633	16.5436	2.36176	33.2563
48	TD	Validate	female	3	13.447	1621.18	7235.81	3450.58	959.322	65.219	2513.57	52.5024	398.602	2015.32	252.845	52.8743	273.221	1184.28	38.5216	185.171	410.5	55.1796	113.036	205.994	267.718	2.8854	53.023	742.917	107.831	2833.35	52.205	61.352	47.3712	1.33115	5.83773	18.889	44.1734	11.4003	245.408	2.98951	2589.05	0	30.6388	84.0336	4.96765	15.1707	73.3993	1.00394	25.1357
217	TD	Validate	male	5	21.809	669.448	2223.85	1517.72	366.821	78.8665	811.592	38.2869	140.309	413.132	751.983	29.5291	258.15	1027.1	27.6033	122.885	213.215	35.7651	97.2076	117.841	150.397	2.91164	61.901	495.208	51.8135	1334.31	29.1164	159.109	35.8568	39.4791	1.80659	8.52859	32.2803	1.91664	147.187	14.0309	92.1638	0	20.6337	67.8619	16.6904	9.53735	41.8176	2.55399	15.6816
220	TD	Validate	female	5	22.6	1247.79	2774.34	1845.13	397.788	73.0088	1017.7	14.2478	204.425	730.088	1097.35	26.1062	246.903	752.212	32.3009	150	276.106	36.6814	90.2655	241.15	148.673	1.45575	163.274	3146.02	59.292	1486.73	57.5221	151.77	40.4425	59.7345	9.24779	26.9469	124.336	1.69911	181.858	11.0177	156.637	0	22.6106	46.9027	2.86726	9.15929	39.292	2.97345	55.3097
223	TD	Validate	male	4	48.251	719.156	1467.33	1628.98	331.599	44.3514	872.521	5.69936	161.033	499.472	723.301	16.0204	110.464	470.457	30.6729	103.625	173.882	27.3569	75.8534	135.541	160.618	1.63105	46.0094	1956.44	49.5327	965.783	17.1603	133.883	29.2222	16.2484	2.61134	43.5224	219.685	2.13467	88.7028	2.79787	2922.22	0	22.1757	36.6832	4.49732	6.52836	31.7092	3.44034	10.8599
225	TD	Validate	female	5	54.692	572.296	1009.29	451.62	148.833	30.3518	510.129	5.5584	80.2677	345.572	1303.66	12.9452	129.635	130.001	18.4671	70.3942	82.2789	18.6499	43.8821	84.6559	78.6221	0.500987	42.785	389.454	27.2435	1151.91	12.1773	89.5926	14.4628	17.7905	5.10129	14.6822	152.856	0.592408	33.8258	8.55701	3565.42	0	19.3813	9.30666	1.99298	4.07738	3.71169	2.74263	27.792
231	TD	Validate	male	4	78.196	815.899	2954.12	1228.96	296.69	87.4725	806.947	13.0441	125.582	583.15	1015.4	26.0883	162.412	271.114	24.2979	111.515	211.008	26.5998	64.1977	167.528	222.518	1.66249	68.5457	1113.87	35.5517	1739.22	17.1364	76.3466	22.7633	20.3335	2.08451	19.822	55.3737	2.72392	66.1159	9.54013	945.061	0.774976	28.9017	35.168	3.83651	3.75978	11.663	5.01304	24.5537
232	TD	Validate	male	4	20.566	972.479	2338.81	2013.03	386.56	218.321	739.084	20.3734	206.652	797.433	2436.06	18.1367	189.147	617.524	34.912	127.395	342.313	33.6964	105.028	205.679	216.377	2.55762	135.661	2066.52	59.3212	3087.62	42.5459	86.0644	27.2294	15.6569	2.56734	7.82845	65.6423	3.09248	105.028	5.54313	62.7249	0	25.2844	56.89	2.34367	9.87066	32.1404	4.0601	31.3624
242	TD	Validate	male	5	25.312	801.991	1860.78	975.822	309.339	47.4083	869.153	40.2971	146.176	485.936	1315.58	14.8151	175.016	442.478	18.6473	97.9772	125.237	30.0253	54.9147	92.4463	104.298	1.92004	53.7295	596.555	45.0379	1283.98	37.9662	145.781	38.1242	19.8325	3.08549	10.3903	224.004	5.01738	54.5196	12.2076	4780.34	0	27.9314	28.0104	2.97882	4.26675	20.4646	2.44548	57.6802
255	TD	Validate	male	4	16.837	1467.01	4329.75	3474.49	605.809	70.6777	1324.46	9.38409	361.703	1110.65	1389.8	55.9482	310.625	1092.83	50.6622	209.063	337.352	56.6015	126.507	219.754	279.147	0.991863	109.283	6711.41	137.198	1294.77	48.2865	136.01	48.2271	108.689	3.62297	13.5416	140.761	6.65202	171.646	8.79017	118.786	1.61549	41.1594	86.7138	0	9.62167	46.5047	10.9283	28.6274
265	TD	Validate	female	4	19.888	1257.04	3052.09	2096.74	568.182	94.0266	1573.81	16.0901	242.357	739.139	2121.88	20.9171	263.978	507.844	51.79	153.862	260.961	43.1919	122.687	229.284	260.459	1.68443	64.3604	2770.51	68.3829	1583.87	56.3154	91.5125	50.2816	49.1251	1.99115	36.8564	107.1	1.90567	107.1	7.59252	5581.26	0	45.6557	46.5105	3.02192	12.8721	36.2027	6.68745	33.9903
274	TD	Validate	female	6	45.652	1307.72	3176.2	1743.63	444.668	80.8289	1342.77	15.2458	174.801	584.859	981.337	40.524	165.82	416.192	44.6859	243.144	506.002	54.7621	131.867	209.41	258.477	1.84001	79.7336	1673.53	60.8955	1360.29	13.1429	136.686	27.8192	110.4	4.33716	13.2524	42.2764	1.51582	169.105	8.76194	66.1526	0.462192	28.2572	58.705	3.41716	8.10479	28.4763	5.98002	24.5334
281	TD	Validate	female	4	80.004	707.465	1812.41	848.708	237.488	138.743	768.712	21.1239	116.744	307.485	784.961	63.3718	127.494	138.743	19.124	94.9952	147.493	24.9988	65.1217	114.869	109.62	0.372481	45.4977	326.234	42.2479	1219.94	25.6237	44.4978	24.7488	32.9984	1.22494	12.9993	98.1201	1.00495	66.9967	9.83701	2974.85	0	20.624	27.6236	1.39993	2.94985	4.83726	3.79981	24.6238
287	TD	Validate	female	4	22.713	594.373	1047.86	933.386	181.394	40.1972	783.692	9.68608	145.291	434.113	269.449	24.5234	108.308	116.233	16.1581	62.9595	176.991	18.8438	57.2359	107.868	116.233	2.53599	14.9254	1888.79	47.9901	594.373	1.57179	28.9262	10.1264	36.5429	1.30322	25.2719	36.5429	2.20138	57.2359	4.6229	563.554	0	22.322	15.5418	0	3.57064	6.82429	1.31202	16.4663
292	TD	Validate	female	2	22.487	755.992	1516.43	1182.91	340.197	34.8201	653.711	5.78112	158.758	595.9	453.595	13.4745	100.947	324.187	20.3673	67.5946	188.998	20.1005	49.8066	120.959	136.523	0.64037	54.6983	546.983	45.3595	916.085	17.2989	36.5545	18.1438	34.7756	1.94779	6.13688	60.4794	4.03344	36.5989	16.9876	546.983	0	21.6125	25.5703	1.62316	4.10459	13.9192	1.91666	17.4768
303	TD	Validate	female	5	43.166	1383.03	3474.96	2942.13	488.811	50.7344	1339.02	19.0196	211.509	857.156	1121.25	27.7997	225.641	340.546	46.5644	198.999	428.578	57.6843	133.902	236.297	382.245	1.82088	80.619	1343.65	58.3793	3335.96	30.1163	92.2022	34.2862	16.1933	13.9925	22.3556	124.867	2.8958	122.087	23.0274	405.412	0	60.2326	41.6995	17.0736	9.45188	41.4678	6.60242	45.1744
315	ASD	Validate	female	5	18.871	2230.94	7100.84	2941.02	710.084	75.7776	1510.25	10.2803	312.119	752.477	688.888	21.4615	224.153	326.427	39.0016	137.778	209.846	46.3674	93.2648	165.863	173.282	1.34068	69.4187	831.964	79.487	1557.95	10.6513	77.8973	15.7914	36.935	2.40581	25.7538	101.213	3.73589	93.2648	13.3008	5776.06	0	53.5213	37.1469	1.39897	10.3333	43.7179	2.67076	77.3674
335	TD	Validate	male	4	29.719	945.523	2052.56	1100.31	273.562	42.0606	975.807	13.7959	157.475	763.821	575.389	34.658	123.49	217.033	23.3184	96.9077	131.566	28.1974	58.8849	105.656	86.4767	1.08348	39.7052	2092.94	51.8187	1271.91	33.985	87.1496	27.5918	64.9416	3.01827	46.7714	264.141	1.08685	128.874	61.5768	97.5807	0.268852	26.2795	29.3078	8.88321	3.73498	23.1838	1.27528	31.7642
604	ASD	Validate	male	5	30.3652	609.25	1458.91	1014.32	95.5041	54.0092	428.122	5.10453	132.059	931.988	549.972	7.77206	111.97	129.424	3.7543	39.1896	80.6845	19.1667	30.6272	67.8408	59.937	0	52.3626	1050.54	34.9084	467.641	14.6549	16.0381	19.6277	40.8362	2.35467	12.0533	372.137	375.43	15.9393	4.57761	57.6318	0.846364	6.35596	16.5321	3.23726	0.345791	4.05069	5.33506	2.83878
606	ASD	Validate	male	2	64.1152	544.333	2386.33	962.331	184.044	20.588	623.877	12.7427	63.1676	588.004	414.878	7.89205	108.243	50.3781	17.0007	45.3871	96.701	10.8399	29.0103	78.9205	90.4622	0	33.6894	1809.24	27.6066	531.856	1.99641	10.5591	10.372	31.9737	3.52491	13.195	89.6824	1.16509	24.4872	3.29095	1015.36	0.346252	7.72048	9.10861	2.51111	0.286984	126.335	2.74506	1.2228
608	ASD	Validate	male	7	35.8709	512.95	1432.92	1968.17	320.594	25.7869	599.371	2.27204	137.437	415.378	557.555	6.07735	103.148	571.493	11.848	83.6332	187.617	19.6538	56.0342	111.511	146.637	0	27.8777	2241.37	40.4227	524.101	19.7932	134.092	20.8247	34.8472	1.55	9.95235	52.1314	1.73957	67.1853	3.79137	39.5864	0.490648	18.7896	40.1439	0	3.65198	17.8139	5.60342	2.13265
611	ASD	Validate	male	3	66.4274	529.902	1896.81	1494.87	270.973	24.5381	584.097	1.00561	155.057	358.286	555.494	5.79581	69.5497	123.443	20.9251	74.2164	104.325	18.667	40.1943	82.0445	112.303	0	29.3554	1336.8	44.861	266.457	0.374846	51.4848	10.6884	24.0865	1.48433	11.8325	109.593	1.32325	52.8397	3.19146	120.282	0.368824	22.4305	35.8286	0.865607	0.864102	12.4949	2.70973	1.40605
614	ASD	Validate	male	4	52.6459	1137.79	3609.02	2488.32	417.886	53.5654	1162.48	2.46933	199.446	619.232	2013.45	16.7914	145.69	370.399	41.9786	188.049	277.325	40.0791	97.6335	216.541	315.314	0	116.628	4140.88	68.3814	1071.31	6.09734	182.73	35.1405	35.1405	6.53423	27.1626	63.6327	1.37903	118.338	10.998	75.0296	0.562247	53.9453	56.9845	7.19904	7.06608	26.2129	7.06608	2.08943
616	ASD	Validate	male	4	78.086	879.799	2855.83	1997.8	654.407	58.3972	902.851	7.44052	339.369	820.89	1664.83	22.7954	311.195	2253.93	27.1496	121.405	329.124	43.4137	100.274	175.448	203.622	0	30.9915	1237.1	94.6393	326.563	28.046	43.9259	154.957	49.3046	5.4043	88.2361	463.591	1.33187	174.167	10.3732	840.1	0.23948	35.0895	130.625	2.07464	4.04682	37.3947	2.86863	1.23326
619	ASD	Validate	male	3	41.3752	2073.71	7468.24	3504.51	558.305	93.2926	2252.56	0.995765	338.367	1010.27	4857.98	50.9967	258.609	807.247	55.5888	253.775	447.128	72.5072	165.8	350.451	391.539	0	133.655	2610.26	118.428	1885.19	11.0211	172.809	61.8728	42.5375	10.9486	24.0482	82.6582	1.90452	128.096	40.8457	2682.77	0.981264	93.5343	294.863	4.59212	22.9123	36.9787	9.20841	2.26464
620	ASD	Validate	male	5	61.3824	632.103	1857.21	812.936	144.178	25.0886	377.958	1.04916	83.5744	478.964	2003.83	15.1183	87.1585	136.521	19.5496	53.4355	122.022	10.1332	27.8581	87.4843	84.8777	0	46.2673	338.859	27.0436	516.434	5.93004	69.401	15.1509	28.5098	2.32966	6.02778	16.943	1.07848	33.5601	5.37613	152.487	0.529467	7.85241	50.666	0	0.882989	4.56157	3.14422	1.75946
625	ASD	Validate	male	8	93.1922	759.72	2757.74	1867.11	298.308	27.5774	670.657	2.6719	196.368	485.019	2017.34	21.2464	109.451	488.238	24.6802	96.2527	287.578	24.0364	68.568	174.907	219.976	0	18.8857	906.728	57.0863	555.841	8.2625	78.0108	32.7281	28.0066	3.5518	45.9266	99.4719	1.07305	87.8829	16.7396	859.514	0.329427	18.5638	70.6068	0	1.86711	15.6666	2.32852	0.753282
626	ASD	Validate	male	10	44.3111	399.448	1588.77	550.652	117.803	39.7191	394.935	4.55868	66.349	203.786	381.394	18.5732	75.1504	86.2086	7.40221	34.9799	55.5165	11.7578	27.0812	38.3651	38.8164	0	41.7502	383.651	21.4393	412.989	3.0015	50.326	15.4814	29.1123	1.64519	6.36409	78.3099	34.3029	40.6219	7.74072	473.922	0.455868	15.7748	38.5908	1.57071	2.52758	6.52206	2.1507	1.56394
627	ASD	Validate	male	6	76.7467	582.436	1615.71	863.881	155.056	20.5872	682.766	0.863881	87.0396	432.592	467.773	8.82123	75.9642	91.7304	2.05872	51.7286	115.184	14.4632	31.6626	70.2311	135.511	0	23.975	939.455	29.1869	578.527	13.2905	40.9138	14.3329	27.3628	1.36814	19.4145	85.0851	0.857366	37.2655	2.59295	2071.75	0.34008	23.3235	14.9844	0.486015	1.19223	3.55716	4.80803	2.1369
629	ASD	Validate	male	4	56.2472	663.144	2062.32	624.031	200.899	30.0459	456.911	1.50052	86.2264	224.011	672.033	8.53375	157.697	156.808	14.863	74.137	88.0043	19.5565	50.1358	72.8925	82.1374	0	70.759	3360.16	25.4235	572.473	3.30683	32.7127	26.8458	29.8681	1.10405	12.5162	204.454	1.34229	56.8917	12.6584	243.567	0.47469	16.4275	36.9796	1.04005	8.39152	11.6628	3.11126	1.52541
631	ASD	Validate	male	5	28.757	865.876	3720.83	893.695	312.967	50.7702	879.785	9.04127	174.914	848.489	486.838	22.9509	76.1553	121.014	13.5271	41.0335	148.138	9.52811	28.8625	73.0256	117.537	0	33.9743	591.16	53.8999	834.579	0.0639844	24.0637	12.5882	22.1511	1.89867	7.02437	19.7865	2.64283	46.2496	0	85.8921	5.00747	22.8814	17.8739	0	0	20.1342	3.39395	2.61154
632	ASD	Validate	male	6	16.2394	818.994	4033.39	1539.46	163.183	47.7234	1077.62	3.74397	256.167	634.259	419.35	29.0651	97.9098	110.226	45.5065	31.3435	173.036	11.1457	31.8361	123.773	98.5256	0	28.7572	1360.89	72.6626	406.418	3.19593	8.12837	15.2099	36.2698	4.25508	8.3131	36.1466	6.46574	21.7988	0	266.019	1.6072	12.3157	12.7468	0	0	2.53088	7.63574	4.38439
633	ASD	Validate	male	3	68.5215	576.461	2320.44	1517.77	342.958	34.0039	639.215	4.15928	135.286	427.603	1459.4	13.981	90.1907	426.144	18.0965	76.3264	194.1	18.2424	57.938	123.903	144.042	0	19.1181	2816.63	39.2577	467.007	16.1993	51.5167	21.745	39.8415	3.64849	8.30396	48.0141	1.17481	102.45	14.3605	75.1589	1.70749	20.2856	74.2832	0.134702	5.82299	17.6587	2.97717	1.61993
634	ASD	Validate	female	8	114.042	309.535	1008.4	990.864	113.116	29.2875	353.379	1.49945	65.5022	403.36	534.891	11.2239	73.4818	83.5658	11.9254	48.5786	104.348	12.0131	31.2166	62.6086	112.239	0	19.7296	1999.26	21.1326	539.275	2.92875	15.8714	7.85676	33.7595	1.06101	14.5561	13.3284	1.0084	27.6214	5.06831	162.221	0.161344	9.82095	17.099	1.06101	1.64852	8.18997	2.03434	0.862841
635	ASD	Validate	male	4	61.3487	797.083	3064.45	1618.62	272.215	47.9228	682.981	2.00493	151.267	379.796	2836.25	15.4038	205.383	704.172	44.6628	142.627	229.834	39.9357	128.283	189.083	177.673	0	34.0676	24613.4	51.8349	485.748	9.79646	57.051	78.8933	16.6263	4.31957	68.9502	48.7378	1.3464	140.834	11.6873	691.132	0.961716	48.9008	280.365	2.51024	8.16644	39.6097	3.27636	2.24944
636	ASD	Validate	male	6	30.3234	798.064	2938.33	1071.78	181.378	36.9352	682.642	3.05045	162.581	308.013	1226.78	10.3221	91.6784	198.527	12.7624	85.7424	210.069	21.0399	59.0304	142.464	179.729	0	58.7006	1582.94	61.9984	633.175	44.8499	111.465	28.361	44.8499	3.29779	36.6054	23.3813	2.07101	113.774	13.9826	3162.58	0.992633	24.3706	108.497	0	5.01263	3.22523	4.15521	2.37441
637	ASD	Validate	male	6	37.5495	1022.65	4101.25	5113.25	905.471	28.4957	639.156	1.92812	471.378	700.409	2010.68	19.0415	161.92	1195.75	41.8115	258.858	282.294	58.0567	230.096	246.608	394.146	0	81.7587	5406.19	116.912	801.608	47.6704	82.5577	42.3441	21.5715	8.44219	39.6809	43.143	2.38086	124.635	8.7085	2410.15	1.17711	84.9545	64.9809	2.84957	10.8657	21.4916	4.02136	2.82294
639	ASD	Validate	male	3	77.209	606.147	2188.86	516.779	169.669	51.8074	401.508	3.25092	88.8498	296.598	791.359	21.8886	74.9913	52.3255	1.85212	63.3346	98.0456	15.8013	33.8044	73.9551	99.3408	0	21.6296	683.858	29.0122	449.43	23.8314	59.19	13.988	24.9971	1.99459	5.36207	50.5123	0.744732	35.8767	145.061	16.9669	0.334158	15.9308	21.3706	0.0992113	4.5461	1.94278	3.05664	1.06205
642	ASD	Validate	male	4	48.0696	869.572	2309.15	1606	332.851	19.4718	761.396	0.819644	184.316	611.613	1140.01	5.34641	71.5629	239.236	22.8835	78.0118	272.521	18.8269	56.1685	134.596	185.772	0	43.8947	4139.83	57.8328	445.188	5.20079	49.9276	15.4359	20.7616	3.89019	19.763	24.5477	1.56648	89.2456	1.63513	122.531	0.490955	15.1031	21.6353	1.61433	1.57688	18.0987	2.99566	1.44374
647	ASD	Validate	male	9	81.021	445.563	4492.66	1456.41	203.651	39.8662	1052.81	8.25712	188.84	480.122	996.038	16.9092	103.307	127.128	31.103	119.352	280.174	30.6093	86.2739	250.552	206.119	1.87606	48.7528	1332.99	67.0197	1187.35	5.35664	60.6016	21.8462	36.1635	4.01131	6.62791	39.0022	1.00838	5.73925	16.1686	75.0423	0.783747	37.1509	40.2365	1.45641	9.29389	7.83747	4.11005	113.057
650	ASD	Validate	male	6	36.386	953.663	3352.94	2248.12	329.797	30.2314	1255.98	16.0226	445.226	648.601	335.294	11.7628	255.318	248.172	30.2314	117.353	206.948	29.1321	89.3201	130.545	210.795	4.83702	102.512	975.65	149.783	1038.86	16.6273	62.9363	33.8042	48.9199	1.58303	19.9802	72.2806	0.274831	10.3062	30.7811	3820.15	0.761282	18.6335	43.4233	2.83076	2.91321	23.1133	6.07376	44.7974
652	ASD	Validate	male	5	50.059	489.423	1688.01	1192.59	122.056	23.9717	453.465	3.85545	158.613	273.677	739.128	6.49234	82.9022	125.052	20.5757	65.7224	146.028	18.0187	53.1373	123.255	140.634	3.45592	51.5392	1897.76	56.1338	827.024	11.6862	86.8975	10.3278	50.3406	0.934897	4.99411	18.1586	1.80587	7.99057	75.7107	190.975	0.870972	9.70854	22.3736	1.05076	1.20058	29.3653	1.81785	41.9505
653	ASD	Validate	male	11	87.914	475.465	1615.21	933.867	152.422	60.7412	727.984	16.1521	107.264	391.291	152.422	48.2289	101.349	66.9973	11.9435	51.7551	120.572	15.2422	31.3943	68.476	97.4816	1.67209	16.8346	473.19	44.7028	990.741	11.716	36.6267	13.9909	43.5653	1.81996	5.65325	30.0293	1.23985	5.11864	22.522	149.009	0.706372	7.68933	30.8256	3.02568	0.646086	10.351	1.42184	27.8681
654	ASD	Validate	male	4	87.01	650.5	1769.91	616.021	113.55	35.6281	527.526	3.16056	122.974	239.053	505.689	11.3665	159.752	69.3024	10.5735	55.1661	83.5536	13.1019	35.743	84.7029	74.9339	1.82738	48.9599	104.586	45.1672	866.567	9.03344	109.528	13.6766	32.9847	1.37915	4.66613	38.2715	1.66648	4.16044	164.349	783.818	0.506838	9.35525	21.2619	1.09528	9.28629	5.3672	3.24101	29.307
655	ASD	Validate	male	3	39.55	1279.39	5006.32	2498.1	293.3	114.539	1342.6	17.2187	394.437	1074.59	1175.73	43.4893	244.248	283.186	78.6346	156.258	432.364	34.134	111.252	270.544	300.885	9.27939	60.4298	5259.17	134.26	1527.18	72.3135	56.6372	67.5095	73.5777	6.04298	52.3388	232.87	0.462705	15.2465	14.0582	404.551	1.1555	19.0139	72.5664	1.48167	6.32111	10.3161	14.134	18.1542
656	ASD	Validate	male	6	99.101	301.712	938.437	718.459	78.0012	13.6225	259.331	0.606452	89.0001	184.66	202.823	4.19774	97.1736	241.168	13.1179	30.9785	105.953	7.35613	27.144	72.1486	66.5987	1.28152	34.813	590.307	30.1712	334.003	9.41464	137.234	13.7234	39.4547	0.981827	8.90001	21.8969	0.461146	4.27846	7.92121	51.1599	2.85567	8.14321	43.5919	0.262359	0.203832	10.5953	1.74569	10.4943
[truncated: 18 more columns]

## Sheet: ST2
UAA#	Full name	Description	unit
2Aib	2-Aminoisobutyric acid	UAA	uM/g Cr
3Aib	3-Aminoisobutyric acid	UAA	uM/g Cr
3MHis	3-Methyl-histidine	UAA	uM/g Cr
5Ava	5-Aminovaleric acid	UAA	uM/g Cr
Aad	a-Aminoadipic acid	UAA	uM/g Cr
Abu	2-Aminobutyric acid	UAA	uM/g Cr
Ala	Alanine	UAA	uM/g Cr
Arg	Arginine	UAA	uM/g Cr
Asn	Asparagine	UAA	uM/g Cr
Asp	Aspartic acid	UAA	uM/g Cr
bAla	b-Alanine	UAA	uM/g Cr
Car	Carnosine	UAA	uM/g Cr
Cit	Citrulline	UAA	uM/g Cr
Cth	cystathionine	UAA	uM/g Cr
Cys	Cysteine	UAA	uM/g Cr
EtN	Ethanolamine	UAA	uM/g Cr
GABA	r-Aminobutyric acid	UAA	uM/g Cr
Gln	Glutamine	UAA	uM/g Cr
Glu	Glutamic acid	UAA	uM/g Cr
Gly	Glycine	UAA	uM/g Cr
Harg	Homoarginine	UAA	uM/g Cr
Hcit	Homocitrulline	UAA	uM/g Cr
Hcy	Homocysteine	UAA	uM/g Cr
His	Histidine	UAA	uM/g Cr
Hpro	Pipecolic acid	UAA	uM/g Cr
Hser	Homoserine	UAA	uM/g Cr
Hyl	5-Hydroxylysine	UAA	uM/g Cr
Hyp	4-Hydroxy-proline	UAA	uM/g Cr
Ile	Isoleucine	UAA	uM/g Cr
Leu	Leucine	UAA	uM/g Cr
Lys	Lysine	UAA	uM/g Cr
Met	Methionine	UAA	uM/g Cr
Orn	Ornithine	UAA	uM/g Cr
PEtN	Phosphorylethanolamine	UAA	uM/g Cr
Phe	Phenylalanine	UAA	uM/g Cr
Pro	Proline	UAA	uM/g Cr
PSer	Phospho-serine	UAA	uM/g Cr
Sar	Sarcosine	UAA	uM/g Cr
Ser	Serine	UAA	uM/g Cr
Tau	Taurine	UAA	uM/g Cr
Thr	Threonine	UAA	uM/g Cr
Trp	Tryptophan	UAA	uM/g Cr
Tyr	Tyrosine	UAA	uM/g Cr
Val	Valine	UAA	uM/g Cr
AAA	aromatic amino acid	UAA indices	uM/g Cr
Arg/Orn	Arginine/Ornithine	UAA indices	ratio
BCAA	Branched-chain amino acid	UAA indices	uM/g Cr
BCAA/AAA	Branched-chain amino acid/aromatic amino acid	UAA indices	ratio
EAA	essential amino acids	UAA indices	uM/g Cr
EAA/NEAA	essential amino acids/non-essential amino acid	UAA indices	ratio
GLN/glu	Glutamine/Glutamic acid	UAA indices	ratio
NEAA	non-essential amino acid	UAA indices	uM/g Cr
Orn/Cit	Ornithine/Citrulline	UAA indices	ratio
PAA	protein amino acids	UAA indices	uM/g Cr
5HT	5-Hydroxy-Tryptamine	UAA metabolite	uM/g Cr
5HTP	5-Hydroxy-tryptophan	UAA metabolite	uM/g Cr
Ans	Anserine	UAA metabolite	uM/g Cr
Asa	argininosuccinic acid	UAA metabolite	uM/g Cr
Cr	Creatinine	UAA metabolite	mg/dL
Kyn	kynurenine	UAA metabolite	uM/g Cr
MetS	methionine sulfoxide	UAA metabolite	uM/g Cr
NH4	ammonia	UAA metabolite	uM/g Cr
U	Urea	UAA metabolite	uM/g Cr

## Sheet: ST3
Phen	df	SumsOfSqs	MeanSqs	F.Model	R2	Pr(>F)
Group	1	0.094143	0.094143	4.21688	0.0592118	0.0014
Sex	1	0.0258917	0.0258917	1.10914	0.0162848	0.3422
Age	1	0.0078102	0.0078102	0.330747	0.00491227	0.9267

## Sheet: ST4
ID	Description	TD.Mean	TD.Sd	ASD.Mean	ASD.Sd	FDR-corrected P value	log2(FoldChange)	logit.p(gender adjusted)	logit.or	logit.or.l95	logit.or.u95
ID47	MetS	0.00943147	0.0117286	0.0710758	0.0725683	3.2995e-05	2.69128	0.000878807	1.34667e+25	2.19719e+12	1.93352e+42
ID14	ArgOrn	0.0581536	0.066892	0.182698	0.177519	8.92894e-05	1.74256	0.00213204	115692	183.333	6.8433e+08
ID51	OrnCit	0.00343517	0.00246339	0.00960742	0.0104997	0.00777719	1.40192	0.0115576	2.87484e+97	1.86819e+35	1.07491e+185
ID5	5HT	0.0059003	0.00322944	0.014041	0.0148847	9.45057e-05	1.31079	0.000468729	1.43342e+148	3.65543e+73	2.46707e+241
ID34	Harg	0.0431538	0.0337941	0.0981039	0.0807914	0.0280567	1.22241	0.00274567	1.26108e+07	808.928	2.23362e+12
ID1	2Aib	0.000555135	0.0015344	0.00194537	0.00110698	1.07903e-06	1.20499	0.000562486	Inf	6.08419e+174	Inf
ID13	Arg	1.3369	0.967366	2.5973	1.72715	0.00245987	1.06525	0.00248169	2.10002	1.36163	3.59381
ID22	Cr	0.0997194	0.12573	0.188783	0.138519	0.0131003	1.01897	0.00794244	292.747	5.89911	31588.2
ID3	3MHis	0.401987	0.474823	0.719324	0.386992	0.00346029	0.736785	0.0108714	5.24616	1.60294	21.0544
ID53	PEtN	0.0926012	0.0628469	0.136495	0.101943	0.0415081	0.639063	0.0729117	1363.96	1.3615	1.01397e+07
ID41	Hyp	0.10953	0.0395112	0.146284	0.0525057	0.00658819	0.557266	0.00470524	1.59554e+08	866.099	270515342208618
ID16	Asn	0.37616	0.121411	0.450594	0.132689	0.0386727	0.403594	0.0446782	76.1974	1.35401	7151.22
ID50	Orn	0.0686565	0.031819	0.0515973	0.0210691	0.0279121	-0.26649	0.00798461	7.45139e-17	5.08196e-30	4.8145e-06
ID25	Cys	0.447996	0.166217	0.323487	0.11954	0.0023793	-0.285236	0.00342582	0.000748512	3.39093e-06	0.0586812
ID60	Thr	0.925155	0.375007	0.641341	0.18371	2.08663e-05	-0.387227	0.000117294	0.000352442	3.5447e-06	0.012822
ID56	Pro	0.0795551	0.0651978	0.0496068	0.0548819	0.00146546	-0.453189	0.0575034	1.08341e-05	1.42665e-11	0.305879
ID40	Hyl	0.116164	0.0650911	0.0772574	0.0400222	0.0336357	-0.454351	0.0129537	2.13708e-08	1.57359e-15	0.00333683
ID28	EtN	3.72782	1.3358	2.30891	1.16087	3.2995e-05	-0.545155	0.000445805	0.367834	0.196937	0.608777
ID36	Hcy	0.0208188	0.012557	0.0122183	0.0100915	0.00909629	-0.574243	0.0114558	2.25018e-31	1.0996e-57	1.16368e-09
ID24	Cth	0.0604167	0.023598	0.0358887	0.0276308	9.45057e-05	-0.650232	0.000529739	4.0134e-21	4.49853e-34	1.05207e-10
ID21	Cit	0.0952112	0.216363	0.0295238	0.0234597	6.43409e-05	-0.866669	0.000624078	2.09561e-22	1.52642e-36	2.47528e-11
ID45	Lys	0.964533	0.526174	0.460447	0.197498	3.9367e-06	-0.921813	0.000371439	0.00663867	0.000277117	0.0732948
ID4	5Ava	0.01091	0.00969825	0.00450784	0.00503702	0.00658819	-0.930263	0.00581004	8.86064e-55	1.30006e-98	7.51842e-21
ID20	Car	0.303206	0.353719	0.124628	0.0670752	0.0185885	-0.999594	0.00438679	0.000102657	6.82388e-08	0.0231186
ID9	Aad	0.267232	0.135701	0.121506	0.0954967	1.21231e-05	-1.00306	0.000258565	1.6831e-06	4.71432e-10	0.000896393
ID12	Ans	0.0422995	0.084616	0.0104779	0.0192617	0.0280567	-1.0948	0.0723624	1.29836e-09	1.98093e-22	0.0283294
ID17	Asp	0.079378	0.10942	0.0264481	0.038904	0.000226186	-1.29309	0.047924	1.11302e-07	1.01508e-15	0.0197676

## Sheet: ST5
Phen	df	SumsOfSqs	MeanSqs	F.Model	R2	Pr(>F)
Group	1	0.15992	0.15992	7.81615	0.103093	0.0001
Sex	1	0.067174	0.067174	3.07797	0.0433041	0.0087
Age	1	0.0252847	0.0252847	1.12676	0.0162999	0.3364

## Sheet: ST6
ID	Desc	TD.Mean	TD.Sd	ASD.Mean	ASD.Sd	FDR-corrected P value	log2(FoldChange)	logit.p(gender adjusted)	logit.or	logit.or.l95	logit.or.u95
ID1	2Aib	0.0036324	0.0167298	0.00294767	0.0042276	1.32561e-05	1.48979	0.585823	157915	3.14228e-24	4.35597e+23
ID3	3MHis	0.286174	0.364658	0.84805	0.477365	9.61958e-06	1.37329	0.000121422	38.2841	7.42056	323.188
ID4	5Ava	0.0139742	0.0167247	0.00412573	0.00404432	0.00122676	-1.43822	0.00636965	1.12573e-64	7.92e-118	1.3656e-25
ID5	5HT	0.0066209	0.0038179	0.0113011	0.00480332	0.000450474	0.911451	0.00124123	2.49157e+123	7.56628e+56	4.24974e+208
ID6	5HTP	0.0747234	0.0356104	0.0394702	0.0683981	5.6551e-05	-0.736812	0.0484275	7.36666e-06	1.95682e-11	0.334939
ID9	Aad	0.321337	0.195674	0.144282	0.0953457	1.32561e-05	-0.878099	0.000472098	2.71345e-06	5.84504e-10	0.00138072
ID12	Ans	0.0896478	0.179355	0.0565537	0.249826	0.000379326	-1.35239	0.34772	0.287329	0.0110296	3.10268
ID13	Arg	1.42844	1.06256	2.71602	1.53251	0.00013027	1.03017	0.00174075	2.35807	1.44903	4.2933
ID14	ArgOrn	0.0542972	0.0575783	0.138132	0.104806	1.32561e-05	1.42952	0.000441995	1.34371e+08	13614.4	2.26731e+13
ID15	Asa	0.079507	0.0809194	0.111267	0.0577335	0.0238935	0.601747	0.0398877	4025.6	1.96019	1.90328e+07
ID17	Asp	0.156018	0.604631	0.0149186	0.0162084	3.70973e-08	-1.74047	0.000413807	1.71639e-38	6.91477e-63	1.20662e-20
ID20	Car	0.4077	0.397197	0.255076	0.295085	0.0107252	-0.415356	0.0319958	0.0983599	0.00937182	0.630481
ID21	Cit	0.0840355	0.0522017	0.0384087	0.033659	7.17442e-05	-0.946503	0.000579078	1.87969e-17	3.4567e-28	6.78356e-09
ID22	Cr	0.0907451	0.0735955	0.2071	0.168956	0.000542428	1.30078	0.00256751	9998.57	51.2484	9.8445e+06
ID28	EtN	4.08456	1.81824	2.05284	0.942768	3.4412e-07	-0.789295	0.000507383	0.289251	0.128658	0.530569
ID33	Gly	5.77698	1.84027	7.37241	1.6452	0.000717471	0.544895	0.00691664	1.56783	1.1543	2.23443
ID34	Harg	0.0349914	0.0276165	0.0922037	0.0601477	0.000542428	1.5083	0.000439834	1.26896e+12	1.12644e+06	5.35293e+19
ID36	Hcy	0.0259489	0.015472	0.011014	0.0103298	2.72721e-05	-0.942372	0.00165525	7.17046e-45	8.29165e-77	3.04217e-21
ID38	Hpro	0.0156806	0.0130012	0.00880049	0.00548548	0.0432362	-0.523375	0.0135933	4.56201e-39	7.84833e-73	2.49399e-11
ID41	Hyp	0.123849	0.0387301	0.15343	0.0518324	0.026198	0.471169	0.0542308	358767	1.97615	5.7434e+11
ID42	Ile	0.0891461	0.0280949	0.0613328	0.0154324	8.24398e-06	-0.313887	0.000759437	1.60973e-41	3.80038e-69	4.73691e-21
ID45	Lys	1.07039	0.5308	0.801356	0.856219	0.000578093	-0.283866	0.0829122	0.445481	0.159592	1.00342
ID47	MetS	0.00858496	0.00844796	0.0771992	0.0640857	3.4412e-07	3.16538	0.00196457	2.54805e+33	2.72474e+16	3.60987e+59
ID51	OrnCit	0.00337049	0.00398754	0.0302798	0.0985057	1.67193e-05	1.91031	0.00297465	3.70428e+104	2.20768e+45	1.21188e+184
ID56	Pro	0.0879581	0.0534602	0.0494522	0.0413254	0.000206178	-0.623585	0.0081207	5.0172e-11	1.22245e-19	0.000256113
ID54	PSer	0.00418655	0.00331818	0.00248297	0.00465833	0.000450474	-0.596205	0.161731	1.10638e-43	8.84596e-109	442471668762588
ID59	Tau	2.76138	1.91311	5.99542	6.76245	0.00400631	1.29529	0.00649425	1.38094	1.11481	1.78529
ID60	Thr	1.00912	0.366486	0.711284	0.249369	5.06526e-05	-0.32705	0.000858029	0.00554237	0.000176912	0.0861658

## Sheet: ST7
ID	Description	unit	TD.Mean	TD.Sd	ASD.Mean	ASD.Sd	Discovery stage						Discovery stage						Combine discovery and validate stage
							FDR-corrected P value	log2(FoldChange)	logit.p(gender adjusted)	logit.or	logit.or.l95	logit.or.u95	FDR-corrected P value	log2(FoldChange)	logit.p(gender adjusted)	logit.or	logit.or.l95	logit.or.u95	FDR-corrected P value	log2(FoldChange)	logit.p(gender adjusted)	logit.or	logit.or.l95	logit.or.u95
ID1	2Aib	uM/g Cr	0.00209377	0.0119069	0.00245531	0.00312773	1.07903e-06	1.20499	0.000562486	Inf	6.08419e+174	Inf	1.32561e-05	1.48979	0.585823	1.29334e-06	1.32561e-05	0.00348453	6.50089e-12	1.54845	0.31229	2.43702e+08	1.50181e-12	1.45616e+28
ID3	3MHis	uM/g Cr	0.34408	0.424733	0.784816	0.436304	0.00346029	0.736785	0.0108714	5.24616	1.60294	21.0544	9.61958e-06	1.37329	0.000121422	7.5153e-07	9.61958e-06	0.00417388	3.09458e-08	1.12552	3.16588e-06	11.7861	4.47157	36.0565
ID4	5Ava	uM/g Cr	0.0124421	0.0136732	0.00431343	0.00452196	0.00658819	-0.930263	0.00581004	8.86064e-55	1.30006e-98	7.51842e-21	0.00122676	-1.43822	0.00636965	0.000555874	0.00122676	0.00010743	1.047e-05	-1.25797	9.68167e-05	3.20023e-59	9.63468e-92	1.20389e-32
ID5	5HT	uM/g Cr	0.0062606	0.00353269	0.012647	0.0109666	9.45057e-05	1.31079	0.000468729	1.43342e+148	3.65543e+73	2.46707e+241	0.000450474	0.911451	0.00124123	0.000149791	0.000450474	3.27895e-05	3.61586e-08	1.12118	1.83097e-06	6.63787e+133	1.22295e+83	4.38893e+193
ID9	Aad	uM/g Cr	0.294284	0.169536	0.133094	0.0952592	1.21231e-05	-1.00306	0.000258565	1.6831e-06	4.71432e-10	0.000896393	1.32561e-05	-0.878099	0.000472098	1.65702e-06	1.32561e-05	2.7859e-05	1.16368e-09	-0.959096	3.81377e-07	3.60003e-06	1.73159e-08	0.000297163
ID12	Ans	uM/g Cr	0.0659736	0.141381	0.03392	0.178677	0.0280567	-1.0948	0.0723624	1.29836e-09	1.98093e-22	0.0283294	0.000379326	-1.35239	0.34772	0.000100758	0.000379326	0.000811093	1.75282e-05	-1.48244	0.191277	0.139741	0.00337504	1.64869
ID13	Arg	uM/g Cr	1.38267	1.01084	2.6577	1.61745	0.00245987	1.06525	0.00248169	2.10002	1.36163	3.59381	0.00013027	1.03017	0.00174075	3.05319e-05	0.00013027	3.113e-06	4.58364e-07	1.0609	1.27669e-05	2.22075	1.59126	3.2695
ID14	Arg/Orn	ratio	0.0562254	0.062053	0.160024	0.145572	8.92894e-05	1.74256	0.00213204	115692	183.333	6.8433e+08	1.32561e-05	1.42952	0.000441995	1.65702e-06	1.32561e-05	1.09052e-07	5.20506e-09	1.64154	4.78869e-06	1.89839e+06	6734.13	1.81868e+09
ID17	Asp	uM/g Cr	0.117698	0.433511	0.0205822	0.029915	0.000226186	-1.29309	0.047924	1.11302e-07	1.01508e-15	0.0197676	3.70973e-08	-1.74047	0.000413807	5.79645e-10	3.70973e-08	1.47227e-09	2.14813e-10	-1.54576	0.000126173	2.68574e-15	1.82229e-23	1.7459e-08
ID20	Car	uM/g Cr	0.355453	0.377437	0.190996	0.223686	0.0185885	-0.999594	0.00438679	0.000102657	6.82388e-08	0.0231186	0.0107252	-0.415356	0.0319958	0.00536258	0.0107252	0.128083	0.000220759	-0.661095	0.00187357	0.044306	0.00508777	0.259372
ID21	Cit	uM/g Cr	0.0896233	0.156508	0.0340442	0.0291873	6.43409e-05	-0.866669	0.000624078	2.09561e-22	1.52642e-36	2.47528e-11	7.17442e-05	-0.946503	0.000579078	1.5694e-05	7.17442e-05	8.14011e-05	3.09458e-08	-0.94953	1.90847e-06	4.09283e-18	7.29349e-26	1.79071e-11
ID22	Cr	mg/dL	0.0952323	0.102477	0.198102	0.153654	0.0131003	1.01897	0.00794244	292.747	5.89911	31588.2	0.000542428	1.30078	0.00256751	0.000211886	0.000542428	1.23114e-07	1.52052e-05	1.18242	5.79771e-05	1189	48.6222	51963.5
ID28	EtN	uM/g Cr	3.90619	1.59561	2.17863	1.05396	3.2995e-05	-0.545155	0.000445805	0.367834	0.196937	0.608777	3.4412e-07	-0.789295	0.000507383	1.61306e-08	3.4412e-07	4.23489e-08	1.62764e-10	-0.687371	4.57777e-07	0.332699	0.208808	0.493241
ID34	Harg	uM/g Cr	0.0390726	0.0309428	0.095102	0.0704613	0.0280567	1.22241	0.00274567	1.26108e+07	808.928	2.23362e+12	0.000542428	1.5083	0.000439834	0.000211886	0.000542428	6.52038e-09	4.97527e-05	1.38491	6.01464e-06	1.28445e+09	289271	2.49491e+13
ID36	Hcy	uM/g Cr	0.0233839	0.0142387	0.0116056	0.0101402	0.00909629	-0.574243	0.0114558	2.25018e-31	1.0996e-57	1.16368e-09	2.72721e-05	-0.942372	0.00165525	4.68739e-06	2.72721e-05	1.6112e-05	2.73313e-07	-0.789292	4.12653e-05	9.9708e-38	4.90134e-57	1.65475e-21
ID41	Hyp	uM/g Cr	0.11669	0.039542	0.149919	0.0518217	0.00658819	0.557266	0.00470524	1.59554e+08	866.099	270515342208618	0.026198	0.471169	0.0542308	0.014327	0.026198	3.11839e-05	0.000263407	0.501768	0.000578734	9.97465e+06	1700.85	1.76229e+11
ID45	Lys	uM/g Cr	1.01746	0.527912	0.633892	0.644147	3.9367e-06	-0.921813	0.000371439	0.00663867	0.000277117	0.0732948	0.000578093	-0.283866	0.0829122	0.00023485	0.000578093	0.154778	7.81929e-09	-0.57788	0.000535586	0.197848	0.0725184	0.458923
ID47	MetS	uM/g Cr	0.00900822	0.0101664	0.0741912	0.0678385	3.2995e-05	2.69128	0.000878807	1.34667e+25	2.19719e+12	1.93352e+42	3.4412e-07	3.16538	0.00196457	1.12069e-08	3.4412e-07	9.27811e-27	1.46438e-10	3.02817	3.12581e-06	2.73006e+28	7.19459e+17	8.98416e+41
ID51	Orn/Cit	ratio	0.00340283	0.00329391	0.0201249	0.0708064	0.00777719	1.40192	0.0115576	2.87484e+97	1.86819e+35	1.07491e+185	1.67193e-05	1.91031	0.00297465	2.35115e-06	1.67193e-05	4.47191e-09	4.58364e-07	1.7412	0.000115062	1.58555e+101	3.52722e+55	1.44635e+158
ID56	Pro	uM/g Cr	0.0837566	0.0594	0.0495281	0.0480221	0.00146546	-0.453189	0.0575034	1.08341e-05	1.42665e-11	0.305879	0.000206178	-0.623585	0.0081207	5.15446e-05	0.000206178	0.00172867	7.21531e-07	-0.57096	0.00161204	1.24248e-07	2.42269e-12	0.00101259
ID60	Thr	uM/g Cr	0.967139	0.370889	0.676926	0.220474	2.08663e-05	-0.387227	0.000117294	0.000352442	3.5447e-06	0.012822	5.06526e-05	-0.32705	0.000858029	9.49736e-06	5.06526e-05	0.00372507	5.20506e-09	-0.372509	5.06616e-07	0.00232386	0.000176378	0.0206928
